# Supplementary material for: Oral, genital and anal human papillomavirus infections among female sex workers in Ibadan, Nigeria
Source: PLoS One. 2022 Mar 30;17(3):e0265269. doi: 10.1371/journal.pone.0265269 (PMC8967011; doi:10.1371/journal.pone.0265269)
Supplement: S2 Table — (XLSX) [file pone.0265269.s004.xlsx]

## Sheet: Overall HPV Concordance
HPV Genotype		No of female with the HPV genotype			HPV genotype		HPV genotype		HPV genotype		HPV genotype
High risk	C+V+A+O	N (sample size)			freq (all 4 sites)	Percent(all 4 sites)	freq (any 3 sites)	Percent (any 3 sites)	freq (any 2 sites)	Percent (any 2 sites)	freq (any 1 site)	freq (any 1 site)
HPV16	43+43+36+10	132	72	60	3	4.16667	18	25	15	20.8333	36	50
HPV18	23+28+22+4	77	39	38	2	5.12821	11	28.2051	10	25.641	16	41.0256
HPV31	37+36+31+1	105	50	55	1	2	23	46	6	12	20	40
HPV33	13+19+10+2	44	20	24	2	10	5	25	8	40	5	25
HPV35	63+60+43+12	178	86	92	9	10.4651	23	26.7442	19	22.093	35	40.6977
HPV39	27+34+25+2	88	40	48	2	5	17	42.5	8	20	13	32.5
HPV45	37+37+31+1	106	54	52	0	0	21	38.8889	10	18.5185	23	42.5926
HPV51	40+42+39+4	125	65	60	4	6.15385	17	26.1538	14	21.5385	30	46.1538
HPV52	54+52+35+4	145	70	75	3	4.28571	25	35.7143	16	22.8571	26	37.1429
HPV56	23+31+30+3	87	47	40	1	2.12766	13	27.6596	11	23.4043	22	46.8085
HPV58	44+56+33+4	137	74	63	3	4.05405	19	25.6757	16	21.6216	36	48.6486
HPV59	31+35+26+4	96	48	48	2	4.16667	17	35.4167	8	16.6667	21	43.75
HPV66	28+26+19+1	74	37	37	1	2.7027	11	29.7297	12	32.4324	13	35.1351
HPV68	58+60+37+5	160	83	77	1	1.20482	26	31.3253	22	26.506	34	40.9639
Low risk
HPV6	31+38+23+5	97	54	43	3	5.55556	8	14.8148	18	33.3333	25	46.2963
HPV11	16+17+15+4	52	25	27	3	12	4	16	10	40	8	32
HPV26	9+9+6+0	24	13	11	0	0	2	15.3846	7	53.8462	4	30.7692
HPV40	35+37+30+3	105	50	55	3	6	17	34	12	24	18	36
HPV42	58+64+40+9	171	78	93	7	8.97436	25	32.0513	22	28.2051	24	30.7692
HPV43	31+31+20+4	86	42	44	3	7.14286	12	28.5714	11	26.1905	16	38.0952
HPV44	54+61+40+11	166	81	85	5	6.17284	23	28.3951	24	29.6296	29	35.8025
HPV53	68+74+52+3	197	89	108	2	2.24719	38	42.6966	26	29.2135	23	25.8427
HPV54	60+70+38+2	170	87	83	2	2.29885	26	29.8851	25	28.7356	34	39.0805
HPV61	10+11+2+0	23	17	6	0	0	1	5.88235	4	23.5294	12	70.5882
HPV69	28+14+11+2	55	33	22	2	6.06061	7	21.2121	2	6.06061	22	66.6667
HPV70	39+42+32+7	120	57	63	4	7.01754	20	35.0877	11	19.2982	22	38.5965
HPV73	30+35+26+4	95	49	46	2	4.08163	12	24.4898	16	32.6531	19	38.7755
HPV82	30+31+17+4	82	43	39	1	2.32558	12	27.907	12	27.907	18	41.8605
	C - Cervix
	V - Vulval
	A - Anal
	O - Oral

## Sheet: Specific sites HPV Concordance
	S2Table: Pattern of concordance of HPV specific genotypes in the oral, genital and anal sites among female sex workers in Ibadan
HPV risk type	HPV specific type	TOTAL C+V+A+O	No of female with the HPV genotype	HPV Detection		HPV genotype in the 4 sites	HPV genotype In 3 sites					HPV genotype in 2 sites							HPV genotype in 1 site
				Present	Absent	C+V+A+O [n (%)]	C+V+O [n (%)]	C+V+A [n (%)]	C+A+O [n (%)]	V+A+O [n (%)]	Total (any 3 sites) [n (%)]	C+V [n (%)]	C+O [n (%)]	C+A [n (%)]	V+O [n (%)]	V+A [n (%)]	O+A [n (%)]	Total (any 2 sites) [n (%)]	C [n (%)]	V [n (%)]	A [n (%)]	O [n (%)]	Total (any site) [n (%)]
High risk HPV Genotypes	HPV16	43+43+36+10	132	72	60	3/72 (4%)	18/72 (25%)	-	-	-	18/72 (25%)	8/72 (11%)	1/72 (1%)	2/72 (3%)	1/72 (1%)	3/72 (4%)	-	15/72 (21%)	11/72 (15%)	10/72 (14%)	10/72 (14%)	5/72 (7%)	36/72 (50%)
	HPV18	23+28+22+4	77	39	38	2/39 (5%)	-	10/39 (26%)	-	1/39 (3%)	11/39 (28%)	7/39 (18%)	-	-	-	2/39 (5%)	1/39 (3%)	10/39 (26%)	4/39 (10%)	6/39 (15%)	6/39 (15%)	-	16/39 (41%)
	HPV31	37+36+31+1	105	50	55	1/50 (2%)	-	23/50 (46%)	-	-	23/50 (46%)	6/50 (12%)	-	-	-	-	-	6/50 (12%)	7/50 (14%)	6/50 (12%)	7/50 (14%)	-	20/50 (40%)
	HPV33	13+19+10+2	44	20	24	2/20 (10%)	-	5/20 (25%)	-	-	5/20 (25%)	5/20 (25%)	-	-	-	3/20 (15%)	-	8/20 (40%)	1/20 (5%)	4/20 (20%)	-	-	5/20 (25%)
	HPV35	63+60+43+12	178	86	92	9/86 (10%)	-	23/86 (27%)	-	-	23/86 (27%)	13/86 (15%)	1/86 (1%)	-	1/86 (1%)	4/86 (5%)	-	19/86 (22%)	17/86 (20%)	10/86 (12%)	7/86 (8%)	1/86 (1%)	35/86 (41%)
	HPV39	27+34+25+2	88	40	48	2/40 (5%)	-	17/40 (43%)	-	-	17/40 (43%)	5/40 (13%)	-	-	-	3/40 (8%)	-	8/40 (20%)	3/40 (8%)	7/40 (18%)	3/40 (8%)	-	13/40 (33%)
	HPV45	37+37+31+1	106	54	52	-	-	21/54 (39%)	-	-	21/54 (39%)	7/54 (13%)	-	1/54 (2%)	-	2/54 (4%)	-	10/54 (19%)	8/54 (15%)	7/54 (13%)	7/54 (13%)	1/54 (2%)	23/54 (43%)
	HPV51	40+42+39+4	125	65	60	4/65 (6%)	-	17/65 (26%)	-	-	17/65 (26%)	7/65 (11%)	-	1/65 (2%)	-	6/65 (9%)	-	14/65 (22%)	11/65 (17%)	8/65 (12%)	11/65 (17%)	-	30/65 (46%)
	HPV52	54+52+35+4	145	70	75	3/70 (4%)	1/70 (1%)	24/70 (34%)	-	-	25/70 (36%)	13/70 (19%)	-	-	-	3/70 (4%)	-	16/70 (23%)	13/70 (19%)	8/70 (11%)	5/70 (7%)	-	26/70 (37%)
	HPV56	23+31+30+3	87	47	40	1/47 (2%)	-	12/47 (26%)	-	1/47 (2%)	13/47 (28%)	3/47 (6%)	-	1/47 (2%)	-	7/47 (15%)	-	11/47 (23%)	6/47 (13%0	7/47 (15%)	8/47 (17%)	1/47 (2%)	22/47 (47%)
	HPV58	44+56+33+4	137	74	63	3/74 (4%)	-	19/74 (26%)	-	-	19/74 (26%)	11/74 (15%)	-	-	-	5/74 (7%)	-	16/74 (22%)	11/74 (15%)	18/74 (24%)	6/74 (8%)	1/74 (1%)	36/74 (49%)
	HPV59	31+35+26+4	96	48	48	2/48 (4%)	-	17/48 (35%)	-	-	17/48 (35%)	5/48 (10%)	1/48 (2%)	-	-	2/48 (4%)	-	8/48 (17%)	6/48 (13%)	9/48 (19%)	5/48 (10%)	1/48 (2%)	21/48 (44%)
	HPV66	28+26+19+1	74	37	37	1/37 (3%)	-	11/37 (30%)	-	-	11/37 (30%)	8/37 (22%)	-	3/37 (8%)	-	1/37 (3%)	-	12/37 (32%)	5/37 (14%)	5/37 (14%)	3/37 (8%)	-	13/37 (35%)
	HPV68	58+60+37+5	160	83	77	1/83 (1%)	-	26/83 (31%)	-	-	26/83 (31%)	17/83 (20%)	-	2/83 (2%)	-	3/83 (4%)	-	22/83 (27%)	12/83 (14%)	13/83 (16%)	5/83 (6%)	4/83 (5%)	34/83 (41%)
Low risk HPV Genotypes	HPV6	31+38+23+5	97	54	43	3/54 (6%)	-	8/54 (15%)	-	-	8/54 (15%)	9/54 (17%)	-	1/54 (2%)	-	8/54 (15%)	-	18/54 (33%)	10/54 (19%)	10/54 (19%)	3/54 (6%)	2/54 (6%)	25/54 (46%)
	HPV11	16+17+15+4	52	25	27	3/25 (12%)	-	4/25 (16%)	-	-	4/25 (16%)	5/25 (20%)	-	1/25 (4%)	-	4/25 (16%)	-	10/25 (40%)	3/25 (12%)	1/25 (4%)	3/25 (12%)	1/25 (12%)	8/25 (32%)
	HPV26	9+9+6+0	24	13	11	-	-	2/13 (15%)	-	-	2/13 (15%)	4/13 (31%)	-	1/13 (8%)	-	2/13 (15%)	-	7/13 (54%)	2/13 (15%)	1/13 (8%)	1/13 (8%)	-	4/13 (31%)
	HPV40	35+37+30+3	105	50	55	3/50 (6%)	-	17/50 (34%)	-	-	17/50 (34%)	5/50 (10%)	-	-	-	7/50 (14%)	-	12/50 (24%)	10/50 (20%)	5/50 (10%)	3/50 (6%)	-	18/50 (36%)
	HPV42	58+64+40+9	171	78	93	7/78 (9%)	-	25/78 (32%)	-	-	25/78 (32%)	18/78 (23%)	-	1/78 (1%)	-	3/78 (4%)	-	22/78 (28%)	7/78 (9%)	11/78 (14%)	4/78 (5%)	2/78 (3%)	24/78 (31%)
	HPV43	31+31+20+4	86	42	44	3/42 (7%)	-	12/42 (29%)	-	-	12/42 (29%)	10/42 (24%)	-	-	-	1/42 (2%)	-	11/42 (26%)	6/42 (14%)	5/42 (12%)	4/42 (12%)	1/12 (12%)	16/42 (38%)
	HPV44	54+61+40+11	166	81	85	5/81 (6%)	-	23/81 (28%)	-	-	23/81 (28%)	16/81 (20%)	1/81 (1%)	1/81 (1%)	-	6/81 (7%)	-	24/81 (30%)	8/81 (10%)	11/81 (14%)	5/81 (6%)	5/81 (6%)	29/81 (36%)
	HPV53	68+74+52+3	197	89	108	2/89 (2%)	-	38/89 (43%)	-	-	38/89 (43%)	19/89 (21%)	-	2/89 (2%)	-	5/89 (6%)	-	26/89 (29%)	7/89 (8%)	10/89 (11%)	5/89 (6%)	1/89 (1%)	23/89 (26%)
	HPV54	60+70+38+2	170	87	83	2/87 (2%)	-	26/87 (30%)	-	-	26/87 (30%)	20/87 (23%)	-	1/87 (1%)	-	4/87 (5%)	-	25/87 (29%)	11/87 (13%)	18/87 (21%)	5/87 (6%)	-	34/87 (39%)
	HPV61	10+11+2+0	23	17	6	-	-	1/17 (6%)	-	-	1/17 (6%)	4/17 (24%)	-	-	-	-	-	4/17 (24%)	5/17 (29%)	6/17 (35%)	1/17 (6%)	-	12/17 (71%)
	HPV69	28+14+11+2	55	33	22	2/33 (6%)	-	7/33 (21%)	-	-	7/33 (21%)	2/33 (6%)	-	-	-	-	-	2/33 (6%)	17/33 (52%)	3/33 (9%)	2/33 (6%)	-	22/33 (67%)
	HPV70	39+42+32+7	120	57	63	4/57 (7%)	-	20/57 (35%)	-	-	20/57 (35%)	6/57 (11%)	-	1/57 (2%)	-	4/57 (7%)	-	11/57 (19%)	8/57 (14%)	8/57 (14%)	3/57 (5%)	3/57 (5%)	22/57 (39%)
	HPV73	30+35+26+4	95	49	46	2/49 (4%)	-	12/49 (24%)	-	-	12/49 (24%)	10/49 (20%)	-	1/49 (2%)	-	5/49 (10%)	-	16/49 (33%)	5/49 (10%)	6/49 (12%)	6/49 (12%)	2/49 (4%)	19/49 (39%)
	HPV82	30+31+17+4	82	43	39	1/43 (2%)	-	10/43 (23%)	-	2/43 (5%)	12/43 (28%)	12/43 (28%)	-	-	-	-	-	12/43 (28%)	7/43 (16%)	6/43 (14%)	4/43 (9%)	1/43 (2%)	18/43 (42%)
		C - Cervix; V - Vulva; A-Anal cavity & O - Oral cavity
